# Supplementary material for: Viruses and vectors tied to honey bee colony losses
Source: PLoS Pathog. 2026 Feb 23;22(2):e1013939. doi: 10.1371/journal.ppat.1013939 (PMC12948310; doi:10.1371/journal.ppat.1013939)
Supplement: S1 File — (XLSX) [file ppat.1013939.s002.xlsx]

## Sheet: PlosPathogens_CA2025_pathogen s
Sample	Operation	Strength	OW	Size	DWV	ENT	Actin Cq	DWVA	DWVB	NOS	IAPV	ABPV	TRYPS	LSV	CBPV	KBV	SBV	BQCV	AMFV	Awoodi
c100	BK_One	Weak	Outside	1	0	0	25.4689	34.9548	50	35.7971	50	33.6314	50	22.5269	50	50	50	30.9428	50	50
c101	BK_One	Weak	Outside	1	0	1	27.5558	47.024	50	37.8563	50	32.7163	50	28.382	50	50	24.6018	28.0401	50	50
c102	BK_One	Weak	Outside	4.5	0	1	27.2525	44.4196	50	50	50	36.7295	50	28.2005	50	50	50	30.2851	50	50
c103	BK_One	Weak	Outside	3	0	1	26.4014	25.641	50	36.67	50	31.8866	50	26.7278	50	44.0039	30.1156	27.6463	50	50
c104	BK_One	Strong	Outside	10	0	0	26.4856	50	50	50	50	37.5484	50	37.0664	50	50	36.6408	32.2913	50	50
c105	BK_One	Medium	Outside	6	0	1	26.0095	50	50	37.5452	50	37.8216	50	29.4484	50	50	50	32.8665	50	50
c106	BK_One	Weak	Outside	3.5	0	0	29.96	30.6498	50	50	50	37.3539	37.8026	31.7551	50	50	50	37.3036	28.3361	50
c107	BK_One	Strong	Outside	10	0	0	27.3359	29.5027	50	50	50	36.1968	37.9728	39.7441	50	36.3682	50	37.2213	50	50
c108	BK_One	Strong	Outside	10	0	0	27.0667	50	50	38.7904	50	26.6646	50	33.0813	50	50	50	35.2199	50	50
c109	BK_One	Strong	Outside	11			35.0892	50	50	50	50	37.404	50	31.8989	50	35.4457	50	50	50	50
c110	BK_One	Weak	Outside	1	0	0	28.0157	27.0874	50	50	50	38.1435	41.6648	28.0458	50	37.1615	50	32.9555	50	50
c111	BK_One	Weak	Outside	1.5	0	0	30.6327	33.6123	50	50	50	39.0122	50	50	50	50	50	35.5904	50	50
c112	BK_One	Weak	Outside	3	0	0	22.5309	23.0471	48.3715	50	38.7498	37.191	50	26.3383	50	43.265	34.2245	32.625	50	50
c113	BK_One	Weak	Outside	4	0	0	26.5076	25.7907	50	50	44.0702	37.1787	50	29.3641	36.3369	50	35.054	27.6455	50	50
c114	BK_One	Weak	Outside	4.5	0	0	26.6691	50	50	37.9918	50	50	50	28.8865	50	39.3908	50	38.1864	50	50
c115	BK_One	Weak	Outside	5	0	0	30.4637	50	50	50	41.0565	36.781	50	29.8393	50	50	50	50	50	50
c116	BK_One	Weak	Outside	4.5	0	0	29.9567	50	50	50	50	40.2537	50	29.1656	50	50	50	37.2808	50	50
c117	BK_One	Weak	Outside	6	0	0	28.2603	37.8644	50	50	50	37.8154	50	31.227	50	50	50	37.0222	50	50
c118	BK_One	Strong	Outside	12	0	0	29.8763	50	50	50	50	33.754	39.0098	31.3738	50	37.3283	50	50	50	50
c119	BK_One	Strong	Outside	12	0	0	33.2763	50	50	50	50	37.6988	50	39.0432	37.4116	50	50	50	50	50
c120	BK_One	Strong	Outside	12	0	0	33.6689	45.3741	50	50	50	50	50	50	50	37.7748	50	50	50	50
c121	BK_One	Strong	Outside	12	0	0	29.4023	26.1615	50	50	50	49.2952	39.6251	31.0921	50	50	50	39.7819	50	50
c122	BK_Two	Weak	Outside	6	0	0	27.9427	27.7705	50	50	50	50	38.2346	39.7304	50	50	50	50	50	50
c123	BK_Two	Strong	Outside	8	0	0	27.3131	35.6155	50	50	50	33.6093	32.5121	28.4144	50	50	37.5514	32.3119	50	50
c124	BK_Two	Strong	Outside	8	0	0	27.675	26.8431	50	49.0706	50	50	32.9447	30.3451	50	50	50	50	50	50
c125	BK_Two	Strong	Outside	14	1	0	27.5359	28.055	48.6728	50	50	50	30.8881	27.3119	50	50	37.7051	37.4142	50	50
c127	BK_Two	Weak	Outside				24.0299	25.4964	38.3539	33.651	50	37.7439	50	23.6221	50	50	36.7991	50	50	50
c128	BK_Two	Weak	Outside	4	0	0	27.7639	30.6705	50	50	50	50	50	39.774	50	50	50	50	50	50
c129	BK_Two	Weak	Outside	1.5	0	0	28.0031	37.1885	50	50	50	50	50	50	50	50	50	50	50	50
c130	BK_Two	Strong	Outside	10	0	0	27.2371	50	50	50	50	39.5664	50	29.4322	50	50	50	50	50	50
c131	BK_Two	Weak	Outside	6	0	0	26.6213	50	50	50	50	37.4299	50	50	50	50	50	50	50	50
c132	BK_Three	Weak	Outside	7	1	0	25.5854	29.7063	48.414	39.1664	50	23.964	50	34.8075	50	40.6623	37.8589	28.4915	50	50
c133	BK_Three	Weak	Outside	1	0	0	29.8566	29.7263	42.5092	50	40.0053	37.2226	37.1347	30.0745	50	47.1802	50	32.3978	50	50
c134	BK_Three	Weak	Outside	7.5	0	0	29.044	37.2426	50	50	50	36.0824	50	31.9939	50	50	50	31.2027	50	50
c135	BK_Three	Weak	Outside	1.5	0	0	26.8407	27.6886	50	36.4619	50	50	50	30.4885	50	42.4974	50	33.6595	50	50
c136	BK_Three	Weak	Outside	3.5	0	0	31.1432	50	50	50	50	36.196	50	34.7	50	50	50	50	50	50
c137	BK_Three	Weak	Outside	5	0	0	25.5253	28.9032	50	37.5414	50	31.5385	50	26.6457	50	39.1487	37.5068	28.0937	50	50
c138	BK_Three	Weak	Outside	7	1	0	29.048	35.0133	50	50	50	35.126	40.7476	50	50	50	50	34.8757	50	50
c139	BK_Three	Weak	Outside	2	0	0	25.1084	23.9926	50	50	50	46.0785	50	40.0967	50	43.6524	50	29.0456	50	50
c140	BK_Three	Weak	Outside	2	1	0	28.5076	31.0788	50	46.8857	50	28.5277	50	26.1628	50	36.4601	50	30.3796	50	50
c141	BK_Three	Strong	Outside	7	0	0	25.7369	29.0687	49.0231	50	50	25.0481	50	43.1792	50	44.5714	36.5737	25.502	38.3035	50
c142	BK_Three	Weak	Outside	5	1	1	28.1811	34.2601	50	44.7762	50	42.1995	50	50	50	50	50	38.0151	50	50
c143	BK_Three	Weak	Outside	2	1	0	28.373	31.4986	50	50	50	50	50	50	50	50	50	50	50	50
c145	BK_Three	Medium	Outside	9	0	0	27.2697	25.6591	50	50	50	36.4449	50	50	50	44.5244	50	31.2726	50	50
c146	BK_Three	Strong	Outside	9	0	0	25.2716	30.5416	50	50	50	37.9102	30.152	50	50	50	50	50	50	50
c147	BK_Three	Weak	Outside				25.8656	29.7602	50	35.6136	50	31.7517	50	39.3365	50	42.2333	31.0926	28.0141	37.0806	50
c148	BK_Three	Medium	Outside	9	1	0	26.8393	35.593	50	50	50	36.0751	50	30.4756	50	37.0038	50	19.1442	50	50
c149	BK_Three	Strong	Outside	14		0	26.3463	28.5835	50	38.8325	50	28.8141	50	28.9399	50	44.5443	38.0058	50	50	50
c150	BK_Four	Weak	Shed	1	0	0	23.5434	28.3175	42.3772	27.8625	50	38.7793	38.0176	23.894	50	46.5301	34.0237	35.561	50	50
c151	BK_Four	Weak	Shed	2	1	0	25.1577	26.1144	50	33.3085	50	38.2021	50	32.6586	50	50	32.4063	23.1788	50	50
c152	BK_Four	Weak	Shed	3	0	0	25.138	34.0903	50	34.0204	50	37.8611	32.7375	34.5579	50	50	37.706	50	36.2309	50
c153	BK_Four	Weak	Shed	2	0	1	24.8946	25.9328	50	33.8678	50	26.7963	50	31.2645	50	42.0632	37.7966	50	38.6555	50
c154	BK_Four	Strong	Shed	8	0	0	26.9829	25.956	45.5938	32.1597	50	37.3193	27.9983	32.7482	50	50	36.2869	30.0286	50	50
c155	BK_Four	Strong	Shed	13	1	0	26.6259	33.7541	46.7531	33.4561	50	37.7262	28.8641	33.1721	50	50	50	29.4687	33.2515	50
c156	BK_Four	Strong	Shed	8	0	0	25.2187	29.1216	40.9187	32.4984	50	24.13	38.9505	29.6463	50	44.5566	35.8341	29.7631	38.5876	50
c157	BK_Four	Weak	Shed	2	1	0	25.5465	26.9042	50	39.8066	50	34.3369	50	50	50	50	22.7159	36.7153	50	50
c158	BK_Four	Weak	Shed	2	1	1	25.6554	28.0811	50	32.0589	50	36.1246	50	30.4054	50	45.3337	50	24.1497	50	50
c159	BK_Four	Strong	Shed	11	1	0	25.7029	28.2501	50	34.3455	50	23.1079	50	38.6221	50	46.1136	50	30.2394	50	50
c160	BK_Four	Strong	Shed	9	1	0	25.2785	29.8082	50	37.3207	50	36.781	50	50	50	50	50	34.5105	39.8415	50
c161	BK_Four	Weak	Shed	2	0	0	24.2079	32.226	41.0851	34.1638	50	28.3384	50	37.0513	50	35.5476	50	33.8778	50	50
c162	BK_Four	Strong	Shed	9	1	0	25.6456	25.6482	50	37.6223	50	50	50	36.4209	50	50	31.3535	34.0794	50	50
c163	BK_Four	Weak	Shed	1	0	0	27.0854	33.5633	50	38.0946	50	29.147	38.5401	36.8375	50	35.105	50	32.4619	50	50
c164	BK_Four	Weak	Shed	1.5	1	0	26.0302	25.3499	38.3487	35.8399	50	40.4164	36.5637	50	50	42.8058	50	34.7367	50	50
c165	BK_Four	Weak	Shed	1.5	0	0	25.8961	26.3924	50	37.4775	50	42.8426	50	28.1218	50	50	20.7496	35.1485	38.1949	50
c166	BK_Four	Weak	Shed	1	1	0	25.2824	24.1799	43.237	36.7338	50	38.5494	50	50	50	50	36.5276	50	50	50
c167	BK_Four	Weak	Shed	1	0	0	25.0974	32.6351	45.7737	35.2173	45.5687	38.1563	50	50	50	38.2886	50	36.7866	38.2985	50
c168	BK_Five	Weak	Shed	1.5	0	0	25.1874	26.1543	47.0329	35.6864	50	37.244	38.3417	36.1081	50	50	38.0171	29.7461	50	50
c169	BK_Five	Weak	Shed	2	0	1	25.6784	50	50	37.0191	50	39.7976	36.8263	50	50	50	36.8361	34.7912	50	50
c170	BK_Five	Weak	Shed	1.5	0	0	25.9013	50	50	50	50	50	50	36.9645	50	50	37.9461	35.9225	50	50
c171	BK_Five	Weak	Shed	2.5	0	0	25.1583	36.2047	50	34.5466	50	50	50	26.7832	50	50	37.7635	25.9158	50	50
c172	BK_Five	Strong	Shed	7	0	0	24.8065	35.2266	50	37.9165	50	43.064	50	31.0317	50	50	36.3864	29.0546	50	50
c173	BK_Five	Strong	Shed	6	0	0	26.4446	24.424	50	36.1925	50	48.1076	50	36.7776	50	50	38.6673	50	50	50
c174	BK_Five	Strong	Shed	7	0	0	25.2718	32.7017	50	36.1101	50	43.5426	50	50	50	50	37.5157	31.6129	50	50
c175	BK_Five	Strong	Shed	7	0	1	25.3393	25.9104	50	36.8336	50	50	41.9015	30.3803	50	36.2224	33.1479	36.9577	50	50
c176	BK_Five	Strong	Shed	5	0	0	26.0518	34.2489	50	39.8841	50	47.8349	50	50	50	44.6025	50	50	50	50
c177	BK_Five	Strong	Shed	11	0	0	24.995	33.2064	46.6737	38.2904	50	39.1512	50	50	50	50	50	29.7938	38.2835	50
c178	BK_Five	Strong	Shed	7	0	1	25.372	34.5606	45.8571	38.7606	50	50	50	50	50	50	50	36.5917	50	50
c179	BK_Five	Strong	Shed	9	0	0	26.0436	35.2135	50	50	50	50	50	32.1158	50	50	50	50	50	50
c180	BK_Five	Strong	Shed	6.5	0	0	26.1208	25.4985	47.7473	37.5292	50	50	50	50	50	50	31.974	25.0223	50	50
c181	BK_Five	Weak	Shed	7	0	1	26.104	33.2648	50	50	50	50	50	50	37.4642	50	50	31.8977	50	50
c182	BK_Six	Weak	Shed	2	0	0	25.0543	50	50	50	50	38.3332	50	50	50	50	50	50	50	50
c183	BK_Six	Weak	Shed	1	0	0	25.107	27.8453	50	34.4053	50	41.7381	38.1374	50	50	50	38.2121	35.8863	35.0447	50
c184	BK_Six	Strong	Shed	12	0	0	24.8226	44.248	50	38.4526	50	50	50	50	50	50	37.3407	32.9527	40.2273	50
c185	BK_Six	Weak	Shed	1	0	0	24.5997	46.3089	50	34.952	50	50	50	50	50	50	37.9065	31.301	50	50
c186	BK_Six	Weak	Shed	1	0	0	25.7044	26.8574	50	50	50	41.2972	50	50	50	50	34.6833	31.0537	50	50
c187	BK_Six	Weak	Shed	1	0	0	24.4491	36.0199	43.4725	35.1086	50	37.6691	37.6371	50	50	50	50	27.2876	33.801	50
c188	BK_Six	Strong	Shed	12	0	0	25.4537	34.0345	50	38.3285	50	50	38.2375	50	50	50	50	35.3921	38.0897	50
c189	BK_Six	Strong	Shed	10	0	0	25.3377	31.1343	50	35.0342	50	50	50	27.4147	50	50	41.8286	30.423	33.673	50
c190	BK_Six	Strong	Shed	10	0	0	24.6973	39.7941	50	38.4732	50	42.1315	50	50	50	50	40.1455	35.3405	34.0707	50
c191	BK_Six	Medium	Shed	7	0	0	26.1616	50	50	50	50	50	50	50	50	50	50	33.0511	39.9254	50
c192	BK_Six	Strong	Shed	12	0	0	23.4898	34.4894	50	33.961	50	43.5677	50	40.955	50	50	50	29.6853	50	50
c193	BK_Six	Strong	Shed	12	0	0	25.1899	50	50	37.3756	50	50	50	50	50	50	50	32.6871	50	50
c194	BK_Six	Strong	Shed	8	0	0	24.1763	37.5712	50	50	50	36.686	39.4092	50	50	50	50	37.1691	50	50
c195	BK_Six	Strong	Shed	9	0	0	23.9826	37.2841	50	34.3205	50	44.106	39.1516	50	50	50	36.9321	24.0411	50	50
c196	BK_Six	Weak	Shed	1	0	0	26.0615	38.952	50	33.7604	50	28.8831	50	41.2894	50	50	50	33.1029	50	50
c197	BK_Six	Weak	Shed	1	0	0	24.3923	50	50	38.7199	50	45.7219	38.3863	50	50	50	50	35.0028	50	50
c198	BK_Six	Weak	Shed	1	0	0	23.7219	32.6992	50	33.7793	50	37.1462	50	50	50	50	36.4477	26.8801	32.5118	50
c199	BK_Six	Weak	Shed	1	0	0	25.2378	35.7414	50	34.4168	50	41.1375	50	50	50	50	50	37.94	50	50
c200	BK_Six	Weak	Shed	2	0	0	24.5581	50	50	35.6555	50	50	50	50	50	50	50	31.0773	39.078	50
c201	BK_Three	Weak	Shed	1	0	1	24.6269	50	50	31.671	50	38.1382	50	29.8433	50	50	50	30.1671	34.4649	50
c202	BK_Three	Weak	Shed	4	0	1	25.2941	29.191	50	37.8126	50	41.5059	31.5017	31.533	50	50	50	39.8069	50	50
c203	BK_Three	Medium	Shed	6	0	0	24.5761	36.1094	50	35.0686	50	38.1059	50	31.0783	37.946	50	50	37.4061	50	50
c204	BK_Three	Weak	Shed	3	0	0	25.4319	37.7476	50	37.6473	50	50	29.5352	39.1276	50	50	50	50	50	50
c205	BK_Three	Weak	Shed	3.5	0	0	26.713	50	50	37.4692	50	44.6281	50	50	50	50	50	50	50	50
c206	BK_Three	Weak	Shed	3.5	0	1	24.7803	50	50	39.1997	50	50	50	36.6015	50	42.9733	50	38.0707	50	50
c207	BK_Three	Weak	Shed	2	1	0	25.0635	37.2736	50	38.134	50	50	50	50	38.0932	50	50	36.7091	50	50
c208	BK_Three	Weak	Shed	1.5	0	0	25.09	25.4911	50	37.1234	50	50	26.3735	31.8906	50	43.7775	50	35.3092	50	50
c209	BK_Three	Weak	Shed	1.5	0	0	24.5624	37.7664	50	50	50	44.4677	38.4037	27.47	50	50	50	35.0526	50	50
c210	BK_Three	Weak	Shed	1.5	1	0	25.5442	28.9253	50	50	50	50	39.0308	50	50	50	50	36.1141	43.0456	50
c211	BK_Three	Weak	Shed	4	0	0	25.2133	50	50	37.2397	50	42.5799	50	38.2364	50	50	50	35.8541	50	50
c212	BK_Three	Weak	Shed	3	0	0	24.968	37.9128	50	36.2294	50	50	50	30.2476	50	50	50	50	46.3116	50
c213	BK_Three	Weak	Shed	3.5	0	0	24.9623	50	50	35.7973	50	50	50	50	50	50	50	50	50	50
c214	BK_Three	Strong	Shed	9	0	0	25.3966	50	50	34.3646	50	50	35.2018	28.4194	50	50	50	50	50	50

## Sheet: IndividualBees
SampleID	Colony	Description2	Operation	ACTIN_CT	DWVA	DWVB	NOS	IAPV	ABPV	Lp	LSV	CBPV	KBV	SBV	BQCV	AMFV	EFB	AFB	Awoodi
T01	C184	Morbid	BK_Six	21.737	29.3755	29.7643	35.5341	50	39.4566	50	50	50	50	36.0068	31.5611	50	50	50	50
T02	C184	Morbid	BK_Six	23.0833	44.7419	14.9277	41.4074	50	44.4613	50	50	50	50	50	35.9051	50	50	50	50
T03	C184	Morbid	BK_Six	20.0809	34.0216	19.3871	33.2206	50	37.0381	35.8785	50	50	50	36.6616	30.5879	50	50	50	50
T04	C184	Morbid	BK_Six	22.6691	33.2382	26.7776	34.368	50	33.9273	50	50	50	50	50	30.5408	35.9865	50	50	50
T05	BK_Two	Morbid	BK_Two	21.4056	31.3302	27.259	12.1336	50	34.0002	38.2467	39.895	50	50	37.7568	34.2816	50	50	50	50
T06	BK_Two	Morbid	BK_Two	20.814	36.0036	32.0147	35.2152	50	33.7313	50	40.2484	50	50	50	30.9869	50	50	50	50
T07	C200	Morbid	BK_Six	23.806	35.7122	34.9091	29.5448	50	37.3	50	50	37.4591	50	50	37.6663	50	50	50	50
T08	C200	Morbid	BK_Six	21.0382	31.8206	30.805	32.743	50	36.879	50	50	50	50	38.9562	33.5684	50	50	50	50
T09	C200	Morbid	BK_Six	21.7802	35.6162	33.929	34.1442	50	38.4666	50	50	50	50	50	31.7572	50	50	50	50
T10	BK_Three	Morbid	BK_Three	27.1783	50	50	31.7223	50	50	50	50	50	50	50	50	16.4096	50	50	50
T11	BK_Three	Morbid	BK_Three	21.7322	50	39.5669	35.8021	50	50	50	50	50	50	50	36.3938	50	50	50	50
T12	BK_Three	Morbid	BK_Three	20.0878	50	32.506	29.6249	50	35.8714	50	39.3263	50	50	35.6432	32.7818	35.2099	50	50	50
T13	BK_Two	Morbid	BK_Two	32.8349	50	31.606	50	50	45.4274	50	50	50	50	50	50	50	50	50	50
T14	C212	Morbid	BK_Three	21.2411	35.8473	35.141	15.9944	50	38.4379	50	37.4785	50	50	50	32.4055	50	50	50	50
T15	C212	Morbid	BK_Three	22.8129	42.4625	36.8997	32.7284	50	39.624	50	50	50	50	50	37.6321	50	50	50	50
T16	BK_Two	Morbid	BK_Two	22.037	35.5969	33.0194	14.1432	50	37.3183	24.496	50	50	50	50	33.0024	50	50	50	50
T17	BK_Two	Morbid	BK_Two	27.589	50	30.0944	45.697	50	43.9571	29.2668	50	50	50	50	50	50	50	50	50
T18	BK_Two	Morbid	BK_Two	21.318	36.1492	26.8111	35.6104	50	33.7144	22.8155	50	50	50	37.3513	32.9033	50	50	50	50
T19	BK_Two	Morbid	BK_Two	23.0081	37.6346	21.2421	39.7059	50	38.8831	50	40.6436	50	50	50	37.1514	50	50	50	50
T20	BK_Two	Morbid	BK_Two	23.8146	46.5799	28.5532	38.3551	50	39.1894	50	50	37.8026	50	50	38.082	50	50	50	50
T21	BK_Two	Morbid	BK_Two	20.2054	26.7699	23.2495	33.6288	50	31.9087	37.2092	37.9881	46.2879	50	50	28.2027	50	50	50	50
T22	BK_Two	Morbid	BK_Two	21.6297	21.9151	16.4164	37.2875	50	34.1793	50	39.4538	50	50	34.8802	35.1617	50	50	50	50
T23	BK_Two	Morbid	BK_Two	24.3133	49.4455	14.8413	43.8405	50	45.2921	38.2191	50	50	50	37.8849	50	50	50	50	50
T25	BK_Two	Morbid	BK_Two	22.8897	44.0276	28.1292	17.6132	50	37.4203	38.3059	37.1115	39.1676	50	50	50	30.0211	50	50	50
T26	BK_Two	Morbid	BK_Two	24.5971	38.0924	30.46	39.5617	50	42.0329	50	40.8545	50	50	50	50	50	50	50	50
T27	BK_Two	Morbid	BK_Two	28.144	50	26.648	50	50	48.535	50	39.0327	50	50	39.9847	50	50	50	50	50
T28	BK_Two	Morbid	BK_Two	22.7262	35.4427	26.6532	24.1161	50	36.6815	50	36.9003	50	50	50	33.9947	50	50	50	50
T29	BK_Three	Morbid	BK_Three	25.2201	50	37.5408	30.5912	50	50	50	50	36.9857	50	50	26.1805	50	50	50	50
T30	BK_Three	Morbid	BK_Three	21.2129	36.1838	36.4717	35.4482	50	40.9627	50	50	30.7797	50	50	34.6344	26.3978	50	50	50
T31	BK_Three	Morbid	BK_Three	22.0097	37.1421	35.2631	25.1024	50	40.3499	50	27.4979	37.4876	50	38.1282	35.4306	35.8808	50	50	50
T32	BK_Three	Morbid	BK_Three	30.6631	31.1508	27.3401	50	50	50	50	50	50	50	50	50	35.6574	50	50	50
T33	BK_Three	Morbid	BK_Three	23.1451	40.779	36.026	18.7875	50	45.3045	50	50	50	50	50	36.0732	50	50	50	50
T34	BK_Three	Morbid	BK_Three	30.192	50	32.1544	42.1168	50	50	50	41.6001	50	50	50	50	41.0335	50	50	50
T35	C181	Morbid	BK_Five	20.3113	36.5209	34.292	50	50	41.4426	50	34.2459	37.0956	50	37.3348	29.9645	35.2122	50	50	50
T36	BK_Two	Morbid	BK_Two	21.3392	40.0557	35.8832	50	50	38.991	50	42.3782	50	50	50	50	50	50	50	50
T37	BK_Two	Morbid	BK_Two	21.4637	42.1295	34.3832	46.4304	50	40.1751	50	50	50	50	50	34.8117	50	50	50	50
T38	C206	Morbid	BK_Three	22.4439	40.036	36.2906	50	50	40.0645	50	50	50	50	50	37.792	50	50	50	50
T39	C206	Morbid	BK_Three	21.4066	43.4147	35.5774	50	50	43.3033	50	25.2106	50	50	50	26.5211	50	50	50	50
T40	C206	Morbid	BK_Three	22.1021	50	36.1112	47.7504	50	49.4526	50	50	31.5917	50	50	36.6966	50	50	50	50
T41	C184	Asymptomatic	BK_Five	22.4907	50	50	35.5816	50	36.2048	50	50	50	50	50	32.3302	50	50	50	50
T42	C184	Asymptomatic	BK_Five	25.0851	50	50	27.1774	50	42.9139	50	50	50	50	50	38.5308	50	50	50	50
T43	C184	Asymptomatic	BK_Five	29.1027	50	50	50	50	50	50	50	50	50	50	33.9171	50	50	50	50
T44	C184	Asymptomatic	BK_Five	26.0544	50	50	50	50	40.0956	50	50	50	50	50	33.3893	50	50	50	50
T45	C200	Asymptomatic	BK_Five	25.0693	50	50	36.9742	50	32.3499	50	50	50	50	50	37.1352	50	50	50	50
T46	C200	Asymptomatic	BK_Five	25.5309	50	50	38.2317	50	44.6955	50	50	50	50	50	34.2316	50	50	50	50
T47	C200	Asymptomatic	BK_Five	22.6218	50	50	38.1643	50	36.0909	50	50	50	50	50	34.1801	50	50	50	50
T48	C200	Asymptomatic	BK_Five	21.5131	50	50	32.435	50	35.3631	50	50	50	50	50	31.8762	50	50	50	50
T51	C124	Asymptomatic	BK_Two	24.5687	50	50	50	50	40.4791	24.6053	50	50	50	50	36.4837	50	50	50	50
T52	C124	Asymptomatic	BK_Two	34.1823	50	50	50	50	50	50	50	50	50	41.1628	50	50	50	50	50
T53	c212	Asymptomatic	BK_Three	27.7621	45.7084	50	50	50	43.8441	50	50	50	50	50	50	50	50	50	50
T54	c212	Asymptomatic	BK_Three	25.4498	50	50	38.914	50	41.0851	50	50	50	50	50	33.5121	50	50	50	50
T55	c212	Asymptomatic	BK_Three	30.4013	50	50	50	50	50	50	50	50	50	50	50	50	50	50	50
T57	C214	Asymptomatic	BK_Three	32.1068	49.5189	50	14.452	50	50	50	28.3957	50	50	50	50	50	50	50	50
T58	C214	Asymptomatic	BK_Three	26.4129	50	50	50	50	43.8239	50	50	50	50	50	50	35.7786	50	50	50
T60	C214	Asymptomatic	BK_Three	23.411	50	50	13.9895	50	40.201	50	50	50	50	50	34.5382	50	50	50	50
T61	C207	Asymptomatic	BK_Three	25.3232	50	50	35.2564	50	42.1931	50	50	50	50	38.0612	37.4304	35.0419	50	50	50
T62	C207	Asymptomatic	BK_Three	23.8521	50	50	33.1123	50	38.3103	50	50	50	50	50	34.1099	50	50	50	50
T68	C118	Asymptomatic	BK_One	33.5105	50	50	50	50	50	50	50	50	50	50	37.5963	50	50	50	50
T69	C193	Asymptomatic	BK_Five	22.7897	50	50	37.4093	50	37.66	50	50	50	50	36.811	34.5492	50	50	50	50
T70	C193	Asymptomatic	BK_Five	27.5041	43.6274	50	17.4313	50	50	50	50	50	50	50	50	50	50	50	50
T71	C193	Asymptomatic	BK_Five	23.1832	39.832	50	32.0385	50	37.9678	50	50	50	50	48.7126	35.544	50	50	50	50
T72	C193	Asymptomatic	BK_Five	23.1856	46.2469	50	12.7263	50	50	50	50	50	50	50	31.905	50	50	50	50
T73	C121	Asymptomatic	BK_One	28.0581	50	50	38.0488	50	42.958	50	50	50	50	50	35.6038	50	50	50	50
T75	C121	Asymptomatic	BK_One	23.1354	50	50	36.2809	50	37.9743	50	50	50	50	50	35.4586	50	50	50	50
T76	C121	Asymptomatic	BK_One	23.2705	41.856	50	37.1091	50	37.6476	50	50	50	50	50	36.4399	50	50	50	50
T78	C128	Asymptomatic	BK_Two	28.0433	50	50	50	50	50	50	50	50	50	50	50	50	50	50	50
T79	C128	Asymptomatic	BK_Two	24.5836	43.1647	50	36.8931	50	38.2708	50	50	50	50	50	50	50	50	50	50
T80	C128	Asymptomatic	BK_Two	24.1673	48.2525	50	50	50	37.5433	50	50	50	50	50	38.0145	50	50	50	50
